# Supplementary material for: Residents’ Physical Activities in Home Isolation and Its Relationship with Health Values and Well-Being: A Cross-Sectional Survey during the COVID-19 Social Quarantine
Source: Healthcare (Basel). 2021 Jun 24;9(7):795. doi: 10.3390/healthcare9070795 (PMC8307814; doi:10.3390/healthcare9070795)
Supplement: Supplementary file 1 [file healthcare-09-00795-s001.zip]

Archive with 1 entries (1 files):
- healthcare-1248731-supplementary.pdf
